# Supplementary material for: Fiber-type vulnerability and proteostasis reprogramming in skeletal muscle during pancreatic cancer cachexia
Source: JCI Insight. 2026 Jan 27;11(6):e200396. doi: 10.1172/jci.insight.200396 (PMC13043100; doi:10.1172/jci.insight.200396)
Supplement: Supporting data values [file jciinsight-11-200396-s348.xlsx]

## Sheet: Fig.1
Fig.1B	PBS	KPC		Unpaired t test
	1.3	-0.6		P value	0.0078
	2	-1.7		P value summary	**
	1.3	-0.9		Significantly different (P < 0.05)?	Yes
	0.5	1.1		One- or two-tailed P value?	Two-tailed
	1.2	-0.7		t, df	t=3.528, df=8
Fig.1C	PBS	KPC		Unpaired t test
	6.66667	-16.2371		P value	<0.0001
	9.66184	-21.5068		P value summary	****
	5.62771	-18.3673		Significantly different (P < 0.05)?	Yes
	2.33645	-11.09		One- or two-tailed P value?	Two-tailed
	5.7971	-17.5		t, df	t=11.11, df=8
Fig.1D	PBS	KPC		Unpaired t test
	0.067692	0.058831		P value	0.0212
	0.066344	0.045608		P value summary	*
	0.065902	0.049625		Significantly different (P < 0.05)?	Yes
	0.068858	0.065257		One- or two-tailed P value?	Two-tailed
	0.069041	0.063152		t, df	t=2.857, df=8
Fig.1F	PBS	KPC		Unpaired t test
	2285.41	1163.93		P value	<0.0001
	1964.23	1270.07		P value summary	****
	2382.43	1230.86		Significantly different (P < 0.05)?	Yes
	2314.43	1049.35		One- or two-tailed P value?	Two-tailed
				t, df	t=10.09, df=6

## Sheet: Fig.2
Fig.2E		PBS					KPC
	Sik1	1.45	0.88	0.62	1.28		8.62	8.16	3.41	11.95
	Arrdc3	1.06	1.07	0.95	1.05		4.74	7.23	4.72	9.16
	Sesn1	1.17	0.94	1.16	0.98		5.46	9.45	3.78	12.87
	Retreg1	0.88	1.26	0.54	0.82		11.87	20.71	7.65	31.78
	MAFbx	1.1	1.23	0.87	0.71		20.71	27.31	23.29	25.4
	MuRF1	0.88	1.2	0.71	0.78		14.28	9.55	16.12	21.5
	Table Analyzed	Sik1
	Column B	KPC
	vs.	vs.
	Column A	PBS
	Unpaired t test
	P value	0.0076
	P value summary	**
	Significantly different (P < 0.05)?	Yes
	One- or two-tailed P value?	Two-tailed
	t, df	t=3.947, df=6
	Table Analyzed	Arrdc3
	Column B	KPC
	vs.	vs.
	Column A	PBS
	Unpaired t test
	P value	0.0023
	P value summary	**
	Significantly different (P < 0.05)?	Yes
	One- or two-tailed P value?	Two-tailed
	t, df	t=5.049, df=6
	Table Analyzed	Sesn1
	Column B	KPC
	vs.	vs.
	Column A	PBS
	Unpaired t test
	P value	0.0156
	P value summary	*
	Significantly different (P < 0.05)?	Yes
	One- or two-tailed P value?	Two-tailed
	t, df	t=3.342, df=6
	Table Analyzed	Retreg1
	Column B	KPC
	vs.	vs.
	Column A	PBS
	Unpaired t test
	P value	0.0184
	P value summary	*
	Significantly different (P < 0.05)?	Yes
	One- or two-tailed P value?	Two-tailed
	t, df	t=3.207, df=6
	Table Analyzed	MAFbx
	Column B	KPC
	vs.	vs.
	Column A	PBS
	Unpaired t test
	P value	<0.0001
	P value summary	****
	Significantly different (P < 0.05)?	Yes
	One- or two-tailed P value?	Two-tailed
	t, df	t=16.31, df=6
	Table Analyzed	MuRF1
	Column B	KPC
	vs.	vs.
	Column A	PBS
	Unpaired t test
	P value	0.0011
	P value summary	**
	Significantly different (P < 0.05)?	Yes
	One- or two-tailed P value?	Two-tailed
	t, df	t=5.853, df=6

## Sheet: Fig.3
Fig.3G
		PBS				KPC
	CV	0.907869	0.969938	1.12219		1.3639	1.36094	1.34062	0.928459
	CIII	1.10838	0.985769	0.905848		0.341613	0.703435	0.737878	0.302105
	CIV	1.47783	0.816722	0.70545		0.327438	0.318262	0.361229	0.227023
	CII	1.14916	0.677982	1.17286		0.844658	0.817597	0.678165	0.57765
	CI	1.125	0.922404	0.952597		0.20576	0.407872	0.850272	0.499155
	Table Analyzed	CI
	Column B	KPC
	vs.	vs.
	Column A	PBS
	Unpaired t test
	P value	0.0289
	P value summary	*
	Significantly different (P < 0.05)?	Yes
	One- or two-tailed P value?	Two-tailed
	t, df	t=3.035, df=5
	Table Analyzed	CII
	Column B	KPC
	vs.	vs.
	Column A	PBS
	Unpaired t test
	P value	0.1388
	P value summary	ns
	Significantly different (P < 0.05)?	No
	One- or two-tailed P value?	Two-tailed
	t, df	t=1.760, df=5
	Table Analyzed	CIII
	Column B	KPC
	vs.	vs.
	Column A	PBS
	Unpaired t test
	P value	0.0217
	P value summary	*
	Significantly different (P < 0.05)?	Yes
	One- or two-tailed P value?	Two-tailed
	t, df	t=3.292, df=5
	Table Analyzed	CIV
	Column B	KPC
	vs.	vs.
	Column A	PBS
	Unpaired t test
	P value	0.0197
	P value summary	*
	Significantly different (P < 0.05)?	Yes
	One- or two-tailed P value?	Two-tailed
	t, df	t=3.381, df=5
	Table Analyzed	CV
	Column B	KPC
	vs.	vs.
	Column A	PBS
	Unpaired t test
	P value	0.1297
	P value summary	ns
	Significantly different (P < 0.05)?	No
	One- or two-tailed P value?	Two-tailed
	t, df	t=1.812, df=5
Fig.3I
	PBS	KPC
	417.81	82.8762
	382.945	69.1588
	431.528	220.622
		194.902
	Table Analyzed	CD31
	Column B	KPC
	vs.	vs.
	Column A	PBS
	Unpaired t test
	P value	0.0023
	P value summary	**
	Significantly different (P < 0.05)?	Yes
	One- or two-tailed P value?	Two-tailed
	t, df	t=5.705, df=5

## Sheet: Fig.4
Fig.4C
		PBS					KPC
	TypeIIa	17.35	14.64	14.46	15.67	16.73	6.39	9.48	8.69	6.43	6.69
	TypeIIb	48.67	49.59	47.44	48.73	47.71	55.03	55.21	52.35	54.2	56.15
	TypeIIx	33.99	35.77	34.84	35.6	35.56	38.58	35.31	38.97	39.38	37.16
	Table Analyzed	TypeIIa
	Column B	KPC
	vs.	vs.
	Column A	PBS
	Unpaired t test
	P value	<0.0001
	P value summary	****
	Significantly different (P < 0.05)?	Yes
	One- or two-tailed P value?	Two-tailed
	t, df	t=9.577, df=8
	Table Analyzed	TypeIIb
	Column B	KPC
	vs.	vs.
	Column A	PBS
	Unpaired t test
	P value	<0.0001
	P value summary	****
	Significantly different (P < 0.05)?	Yes
	One- or two-tailed P value?	Two-tailed
	t, df	t=8.242, df=8
	Table Analyzed	TypeIIx
	Column B	KPC
	vs.	vs.
	Column A	PBS
	Unpaired t test
	P value	0.0101
	P value summary	*
	Significantly different (P < 0.05)?	Yes
	One- or two-tailed P value?	Two-tailed
	t, df	t=3.352, df=8

## Sheet: Fig.9
Fig.9A
		Rptor fl/fl					Rptor mKO					Tukey's multiple comparisons test	Predicted (LS) mean diff.	95.00% CI of diff.	Below threshold?	Summary	Adjusted P Value
	PBS	5.36	5.41	5.38	4.37	6.51	13	5.06	5.17
	KPC	0.1	2.1	0.01	0.01	3.19	0.01	0.01	0.41			PBS:Raptor F/F vs. PBS:Raptor MKO	-2.337	-6.877 to 2.202	No	ns	0.4517
												PBS:Raptor F/F vs. KPC:Raptor F/F	4.324	0.3928 to 8.255	Yes	*	0.0298
												PBS:Raptor F/F vs. KPC:Raptor MKO	5.263	0.7233 to 9.802	Yes	*	0.0219
												PBS:Raptor MKO vs. KPC:Raptor F/F	6.661	2.122 to 11.20	Yes	**	0.0045
												PBS:Raptor MKO vs. KPC:Raptor MKO	7.6	2.525 to 12.68	Yes	**	0.0038
												KPC:Raptor F/F vs. KPC:Raptor MKO	0.9387	-3.601 to 5.478	No	ns	0.9257
Fig.9B
		Rptor fl/fl					Rptor mKO					Tukey's multiple comparisons test	Predicted (LS) mean diff.	95.00% CI of diff.	Below threshold?	Summary	Adjusted P Value
	PBS	0.056599	0.055985	0.058996	0.052189	0.053878	0.05296	0.047958	0.045167
	KPC	0.04298	0.045263	0.032741	0.038261	0.051624	0.033884	0.035984	0.037449			PBS:Raptor F/F vs. PBS:Raptor MKO	0.006834	-0.003424 to 0.01709	No	ns	0.249
												PBS:Raptor F/F vs. KPC:Raptor F/F	0.01336	0.004471 to 0.02224	Yes	**	0.0037
												PBS:Raptor F/F vs. KPC:Raptor MKO	0.01976	0.009498 to 0.03002	Yes	***	0.0005
												PBS:Raptor MKO vs. KPC:Raptor F/F	0.006521	-0.003738 to 0.01678	No	ns	0.2835
												PBS:Raptor MKO vs. KPC:Raptor MKO	0.01292	0.001453 to 0.02439	Yes	*	0.026
												KPC:Raptor F/F vs. KPC:Raptor MKO	0.006401	-0.003857 to 0.01666	No	ns	0.2976
Fig.9C												TA								QUAD
	TA	Rptor fl/fl					Rptor mKO					Tukey's multiple comparisons test	Predicted (LS) mean diff.	95.00% CI of diff.	Below threshold?	Summary	Adjusted P Value			Tukey's multiple comparisons test	Predicted (LS) mean diff.	95.00% CI of diff.	Below threshold?	Summary	Adjusted P Value
	PBS	45.5	51.5	53.1	46	47.75	50.9	54.95	48.6
	KPC	37.3	42.35	36.5	31.5	43.6	35.25	33	34.2			PBS:Raptor F/F vs. PBS:Raptor MKO	-2.713	-10.72 to 5.297	No	ns	0.7492			PBS:Raptor F/F vs. PBS:Raptor MKO	-14.14	-52.60 to 24.33	No	ns	0.7013
	QUAD	Raptor F/F					Raptor MKO					PBS:Raptor F/F vs. KPC:Raptor F/F	10.52	3.583 to 17.46	Yes	**	0.0035			PBS:Raptor F/F vs. KPC:Raptor F/F	43.67	10.36 to 76.98	Yes	**	0.01
	PBS	177.3	211.75	217.7	191.9	206.5	209.15	243.05	193.3			PBS:Raptor F/F vs. KPC:Raptor MKO	14.62	6.610 to 22.63	Yes	***	0.0008			PBS:Raptor F/F vs. KPC:Raptor MKO	61.63	23.16 to 100.1	Yes	**	0.0023
	KPC	148.05	181.6	154.9	133.6	168.65	134.25	140.6	143.35			PBS:Raptor MKO vs. KPC:Raptor F/F	13.23	5.223 to 21.24	Yes	**	0.0018			PBS:Raptor MKO vs. KPC:Raptor F/F	57.81	19.34 to 96.27	Yes	**	0.0037
												PBS:Raptor MKO vs. KPC:Raptor MKO	17.33	8.378 to 26.29	Yes	***	0.0005			PBS:Raptor MKO vs. KPC:Raptor MKO	75.77	32.76 to 118.8	Yes	**	0.001
												KPC:Raptor F/F vs. KPC:Raptor MKO	4.1	-3.910 to 12.11	No	ns	0.4566			KPC:Raptor F/F vs. KPC:Raptor MKO	17.96	-20.51 to 56.43	No	ns	0.5305
Fig.9D												TA				QUAD
		Rptor fl/fl					Rptor mKO					Unpaired t test				Unpaired t test
	TA	23.5186	13.1638	25.1589	35.4111	10.6008	31.5312	35.9016	33.5707			P value	0.0916			P value	0.0517
	QUAD	26.3543	9.66522	22.9468	33.5423	16.1071	37.6065	34.6553	33.3772			P value summary	ns			P value summary	ns
												Significantly different (P < 0.05)?	No			Significantly different (P < 0.05)?	No
												One- or two-tailed P value?	Two-tailed			One- or two-tailed P value?	Two-tailed
												t, df	t=2.007, df=6			t, df	t=2.422, df=6
Fig.9F
		Rptor fl/fl					Rptor mKO					Tukey's multiple comparisons test	Predicted (LS) mean diff.	95.00% CI of diff.	Below threshold?	Summary	Adjusted P Value
	PBS	2260.87	2465.22	2296.46	2246.75	2213.59	2176.71	2058.59	2096.89
	KPC	1192.88	1480.89	1269.35	1236.65	1425.07	1060.3	984.413	1073.03			PBS:Raptor F/F vs. PBS:Raptor MKO	185.8	-25.05 to 396.7	No	ns	0.0911
												PBS:Raptor F/F vs. KPC:Raptor F/F	975.6	793.0 to 1158	Yes	****	<0.0001
												PBS:Raptor F/F vs. KPC:Raptor MKO	1257	1046 to 1468	Yes	****	<0.0001
												PBS:Raptor MKO vs. KPC:Raptor F/F	789.8	578.9 to 1001	Yes	****	<0.0001
												PBS:Raptor MKO vs. KPC:Raptor MKO	1071	835.7 to 1307	Yes	****	<0.0001
												KPC:Raptor F/F vs. KPC:Raptor MKO	281.7	70.82 to 492.6	Yes	**	0.0088
Fig.9G		Rptor fl/fl					Rptor mKO					Unpaired t test
		48.0584	35.5175	44.7288	46.1527	37.9483	49.7662	53.3615	49.163			P value	0.0501
												P value summary	ns
												Significantly different (P < 0.05)?	No
												One- or two-tailed P value?	Two-tailed
												t, df	t=2.446, df=6
Fig.9H		Rptor flfl PBS	Rptor flfl KPC	Rptor mKO PBS	Rptor mKO KPC
	400	0	0	0	0
		0	10.5	0	45.0495
	1200	0	53	8	51.4851
		6	33	26	3.46535
	2000	35.5	3.5	25	0
		38.5	0	22	0
	2800	19.5	0	11.5	0
		0.5	0	5.5	0
	3600	0	0	1	0
		0	0	1	0
															Type IIa								Type IIb								Type IIx
Fig.9J															Tukey's multiple comparisons test	Mean Diff.	95.00% CI of diff.	Below threshold?	Summary	Adjusted P Value			Tukey's multiple comparisons test	Mean Diff.	95.00% CI of diff.	Below threshold?	Summary	Adjusted P Value			Tukey's multiple comparisons test	Mean Diff.	95.00% CI of diff.	Below threshold?	Summary	Adjusted P Value
		Rptor flfl PBS			Rptor flfl KPC			Rptor mKO PBS			Rptor mKO KPC
	TypeIIa	876.954	981.144	866.173	797.487	694.531	761.625	838.489	968.287	863.91	642.149	663.936	704.357		PBS:Rptor fl/fl vs. PBS:Rptor mKO	17.86	-128.3 to 164.0	No	ns	0.9783			PBS:Rptor fl/fl vs. PBS:Rptor mKO	-154.2	-532.8 to 224.4	No	ns	0.5853			PBS:Rptor fl/fl vs. PBS:Rptor mKO	-222.5	-852.7 to 407.7	No	ns	0.6824
	TypeIIb	2476.57	2650.16	2588.01	1978.44	1663.34	1782.53	2794.08	2671.07	2712.19	1308.04	1154.24	1581.71		PBS:Rptor fl/fl vs. KPC:Rptor fl/fl	156.9	10.76 to 303.0	Yes	*	0.0359			PBS:Rptor fl/fl vs. KPC:Rptor fl/fl	763.5	384.9 to 1142	Yes	***	0.0009			PBS:Rptor fl/fl vs. KPC:Rptor fl/fl	303.3	-326.9 to 933.4	No	ns	0.459
	TypeIIx	1452.94	1779.4	1695.1	1253.39	1226.2	1538.01	1724.74	2312.65	1557.54	1193.24	1083.58	1339.57		PBS:Rptor fl/fl vs. KPC:Rptor mKO	237.9	91.83 to 384.1	Yes	**	0.0036			PBS:Rptor fl/fl vs. KPC:Rptor mKO	1224	845.0 to 1602	Yes	****	<0.0001			PBS:Rptor fl/fl vs. KPC:Rptor mKO	437	-193.2 to 1067	No	ns	0.1972
															PBS:Rptor mKO vs. KPC:Rptor fl/fl	139	-7.098 to 285.1	No	ns	0.0623			PBS:Rptor mKO vs. KPC:Rptor fl/fl	917.7	539.1 to 1296	Yes	***	0.0002			PBS:Rptor mKO vs. KPC:Rptor fl/fl	525.8	-104.4 to 1156	No	ns	0.1057
															PBS:Rptor mKO vs. KPC:Rptor mKO	220.1	73.97 to 366.2	Yes	**	0.0057			PBS:Rptor mKO vs. KPC:Rptor mKO	1378	999.2 to 1756	Yes	****	<0.0001			PBS:Rptor mKO vs. KPC:Rptor mKO	659.5	29.35 to 1290	Yes	*	0.0406
															KPC:Rptor fl/fl vs. KPC:Rptor mKO	81.07	-65.05 to 227.2	No	ns	0.3494			KPC:Rptor fl/fl vs. KPC:Rptor mKO	460.1	81.54 to 838.7	Yes	*	0.0193			KPC:Rptor fl/fl vs. KPC:Rptor mKO	133.7	-496.4 to 763.9	No	ns	0.902
										Type IIa			Type IIb				Type IIx
Fig.9K		Rptor flfl KPC			Rptor mKO KPC					Unpaired t test			Unpaired t test				Unpaired t test
	TypeIIa	12.1798	23.5174	16.1289	27.867	25.4197	20.8791			P value	0.129		P value	0.023			P value	0.0804
	TypeIIb	23.0649	35.3184	30.6835	52.0122	57.6546	41.9722			P value summary	ns		P value summary	*			P value summary	ns
	TypeIIx	23.6889	25.3449	6.36078	36.0183	41.8985	28.1722			Significantly different (P < 0.05)?	No		Significantly different (P < 0.05)?	Yes			Significantly different (P < 0.05)?	No
										One- or two-tailed P value?	Two-tailed		One- or two-tailed P value?	Two-tailed			One- or two-tailed P value?	Two-tailed
										t, df	t=1.908, df=4		t, df	t=3.588, df=4			t, df	t=2.329, df=4

## Sheet: Fig.S2
Fig.S2D
	Protein levels	PBS					KPC
	Ubq	0.88464	0.934112	0.989104	1.19214		2.00831	1.67598	1.3432	1.44111	1.73427
	MAFbx	2.28868	0.819703	0.453087	0.438533		13.1906	15.9738	21.6754	12.2497	10.8605
	MURF1	1.35548	0.885923	1.15267	0.605922		7.15678	12.6988	17.8893	7.75704	13.4752
	Beclin1	1.01829	1.1183	0.973386	0.890023		0.937725	0.864104	0.453547	0.998098	0.723449
	LC3B-I	1.51256	0.901397	0.954002	0.632046		1.44612	2.33576	0.52881	3.15915	2.68618
	LC3B-II	1.30735	0.772448	0.919095	1.00111		2.07884	2.03837	2.19072	1.97443	1.83454
	Table Analyzed	MAFbx
	Column B	KPC
	vs.	vs.
	Column A	PBS
	Unpaired t test
	P value	0.0004
	P value summary	***
	Significantly different (P < 0.05)?	Yes
	One- or two-tailed P value?	Two-tailed
	t, df	t=6.257, df=7
	Table Analyzed	MURF1
	Column B	KPC
	vs.	vs.
	Column A	PBS
	Unpaired t test
	P value	0.002
	P value summary	**
	Significantly different (P < 0.05)?	Yes
	One- or two-tailed P value?	Two-tailed
	t, df	t=4.793, df=7
	Table Analyzed	Beclin1
	Column B	KPC
	vs.	vs.
	Column A	PBS
	Unpaired t test
	P value	0.1255
	P value summary	ns
	Significantly different (P < 0.05)?	No
	One- or two-tailed P value?	Two-tailed
	t, df	t=1.739, df=7
	Table Analyzed	LC3B-I
	Column B	KPC
	vs.	vs.
	Column A	PBS
	Unpaired t test
	P value	0.1059
	P value summary	ns
	Significantly different (P < 0.05)?	No
	One- or two-tailed P value?	Two-tailed
	t, df	t=1.856, df=7
	Table Analyzed	LC3B-II
	Column B	KPC
	vs.	vs.
	Column A	PBS
	Unpaired t test
	P value	<0.0001
	P value summary	****
	Significantly different (P < 0.05)?	Yes
	One- or two-tailed P value?	Two-tailed
	t, df	t=8.564, df=7
	Table Analyzed	Ubq
	Column B	KPC
	vs.	vs.
	Column A	PBS
	Unpaired t test
	P value	0.0031
	P value summary	**
	Significantly different (P < 0.05)?	Yes
	One- or two-tailed P value?	Two-tailed
	t, df	t=4.410, df=7

## Sheet: Fig.S6
Fig.6SA															Fig.S6B	Protein levels
						PBS	KPC
				18S		0.43	27.75		Unpaired t test						Puromycin-tagged Peptides	PBS	KPC-14d	KPC-18d
						1.07	8.02		P value	0.0388						0.934479	1.35947	2.58696
						2.17	43.11		P value summary	*						0.819957	2.41407	3.2286
						0.72	48.88		Significantly different (P < 0.05)?	Yes						1.26609	2.85833	3.31069
						0.93	1.34		One- or two-tailed P value?	Two-tailed						0.979476	3.38601	3.48674
						1.5	1.32		t, df	t=2.377, df=10							2.85137	3.02333
															Puromycin-tagged Peptides
				28S		PBS	KPC								Tukey's multiple comparisons test	Mean Diff.	95.00% CI of diff.	Below threshold?	Summary	Adjusted P Value
						0.14	3.69		Unpaired t test						PBS vs. KPC-14d	-1.574	-2.504 to -0.6433	Yes	**	0.0021	A-B
						2.16	4.57		P value	0.0692					PBS vs. KPC-18d	-2.127	-3.058 to -1.197	Yes	***	0.0002	A-C
						3.33	9.08		P value summary	ns					KPC-14d vs. KPC-18d	-0.5534	-1.431 to 0.3239	No	ns	0.2471	B-C
						0.94	7.35		Significantly different (P < 0.05)?	No
						1.58	0.88		One- or two-tailed P value?	Two-tailed					p-4EBP1	PBS	KPC-14d	KPC-18d
						0.67	0.88		t, df	t=2.035, df=10						1.49782	0.162036	1.58702
																1.13266	1.4604	1.44995
				TIF1a		PBS	KPC									0.778792	0.540051	1.34373
						0.2	4.41		Unpaired t test							0.590724	0.286339	1.19708
						1.19	7.7		P value	0.0257							2.18347	1.0511
						4.3	14.49		P value summary	*					p-4EBP1
						0.89	16.4		Significantly different (P < 0.05)?	Yes					Tukey's multiple comparisons test	Mean Diff.	95.00% CI of diff.	Below threshold?	Summary	Adjusted P Value
						1.79	2.66		One- or two-tailed P value?	Two-tailed					PBS vs. KPC-14d	0.07354	-0.9725 to 1.120	No	ns	0.9804	A-B
						0.63	2.93		t, df	t=2.617, df=10					PBS vs. KPC-18d	-0.3258	-1.372 to 0.7202	No	ns	0.6864	A-C
															KPC-14d vs. KPC-18d	-0.3993	-1.386 to 0.5869	No	ns	0.5373	B-C
				PAF53		PBS	KPC
						0.47	13.4		Unpaired t test						4EBP1	PBS	KPC-14d	KPC-18d
						2.46	10.8		P value	0.0232						1.0859	5.74254	3.35819
						0.86	18.01		P value summary	*						1.83951	4.44049	5.09211
						1.12	35.86		Significantly different (P < 0.05)?	Yes						0.636052	4.88965	4.6247
						1.62	3.33		One- or two-tailed P value?	Two-tailed						0.438545	4.57957	5.30114
						0.55	4.2		t, df	t=2.677, df=10							6.72403	6.7894
															4EBP1
				Pol1rb		PBS	KPC								Tukey's multiple comparisons test	Mean Diff.	95.00% CI of diff.	Below threshold?	Summary	Adjusted P Value
						0.11	9.93		Unpaired t test						PBS vs. KPC-14d	-4.275	-6.082 to -2.469	Yes	***	0.0001	A-B
						2.4	6.54		P value	0.0183					PBS vs. KPC-18d	-4.033	-5.840 to -2.226	Yes	***	0.0002	A-C
						3.78	19.45		P value summary	*					KPC-14d vs. KPC-18d	0.2421	-1.461 to 1.946	No	ns	0.9225	B-C
						0.94	24.27		Significantly different (P < 0.05)?	Yes
						1.45	3.83		One- or two-tailed P value?	Two-tailed					p-p70S6K	PBS	KPC-14d	KPC-18d
						0.73	4.61		t, df	t=2.816, df=10						1.4888	0.133982	1.83703
																1.11941	0.151148	0.982508
				UBF		PBS	KPC									1.25314	0.086085	2.14853
						0.86	1.34		Unpaired t test							0.138642	0.804163	1.91155
						1	1.96		P value	0.001							0.885684	0.560143
						1.16	2.7		P value summary	**					p-p70S6K
						1.05	3		Significantly different (P < 0.05)?	Yes					Tukey's multiple comparisons test	Mean Diff.	95.00% CI of diff.	Below threshold?	Summary	Adjusted P Value
						1.53	2.97		One- or two-tailed P value?	Two-tailed					PBS vs. KPC-14d	0.5878	-0.4404 to 1.616	No	ns	0.3093	A-B
						0.62	3.33		t, df	t=4.572, df=10					PBS vs. KPC-18d	-0.488	-1.516 to 0.5403	No	ns	0.4335	A-C
															KPC-14d vs. KPC-18d	-1.076	-2.045 to -0.1063	Yes	*	0.0301	B-C
				Rpl5		PBS	KPC
						0.45	1.23		Unpaired t test						p70S6K	PBS	KPC-14d	KPC-18d
						1.46	2.74		P value	0.0054						0.738592	0.324141	0.860927
						1.53	2.9		P value summary	**						1.28284	1.5357	0.812282
						1.18	3.79		Significantly different (P < 0.05)?	Yes						0.849849	0.451535	0.749909
						2.24	2.92		One- or two-tailed P value?	Two-tailed						1.12872	0.087417	0.481638
						0.38	3.37		t, df	t=3.535, df=10							0.595305	1.10367
															p70S6K
				Rpl11		PBS	KPC								Tukey's multiple comparisons test	Mean Diff.	95.00% CI of diff.	Below threshold?	Summary	Adjusted P Value
						0.4	1.17		Unpaired t test						PBS vs. KPC-14d	0.4012	-0.2949 to 1.097	No	ns	0.304	A-B
						1.59	3.24		P value	0.0045					PBS vs. KPC-18d	0.1983	-0.4978 to 0.8944	No	ns	0.7286	A-C
						1.57	2.79		P value summary	**					KPC-14d vs. KPC-18d	-0.2029	-0.8592 to 0.4534	No	ns	0.6901	B-C
						1.25	4.21		Significantly different (P < 0.05)?	Yes
						2.08	3.5		One- or two-tailed P value?	Two-tailed					eIF4H	PBS	KPC-14d	KPC-18d
						0.38	4.26		t, df	t=3.641, df=10						0.762821	1.44002	1.78147
																1.28373	1.09562	2.01493
				Rps3		PBS	KPC									0.933836	1.47066	1.85569
						0.49	4.2		Unpaired t test							1.01961	1.56105	2.07579
						1.38	3.44		P value	0.0074							2.22037	1.91869
						1.49	6.49		P value summary	**					eIF4H
						1.23	11.14		Significantly different (P < 0.05)?	Yes					Tukey's multiple comparisons test	Mean Diff.	95.00% CI of diff.	Below threshold?	Summary	Adjusted P Value
						1.59	3.19		One- or two-tailed P value?	Two-tailed					PBS vs. KPC-14d	-0.5575	-1.068 to -0.04749	Yes	*	0.0325	A-B
						0.51	3.72		t, df	t=3.347, df=10					PBS vs. KPC-18d	-0.9293	-1.439 to -0.4193	Yes	**	0.0012	A-C
															KPC-14d vs. KPC-18d	-0.3718	-0.8527 to 0.1091	No	ns	0.1378	B-C
				Rps6		PBS	KPC
						0.22	2.6		Unpaired t test
						2.13	3.52		P value	0.0351
						2.17	7.5		P value summary	*
						0.94	11.25		Significantly different (P < 0.05)?	Yes
						1.99	2.52		One- or two-tailed P value?	Two-tailed
						0.53	2.69		t, df	t=2.437, df=10
Fig.6C
		Vehicle			BMH-21				Tukey's multiple comparisons test	Mean Diff.	95.00% CI of diff.	Below threshold?	Summary	Adjusted P Value
	Control	12.3682	12.8926	12.1382	10.4766	9.77204	9.56069
	KPC-CM	8.65999	9.0681	8.57531	6.96004	7.06844	7.26443		Control:Vehicle vs. Control:BMH-21	2.53	1.631 to 3.429	Yes	****	<0.0001
									Control:Vehicle vs. KPC-CM:Vehicle	3.699	2.800 to 4.597	Yes	****	<0.0001
									Control:Vehicle vs. KPC-CM:BMH-21	5.369	4.470 to 6.268	Yes	****	<0.0001
									Control:BMH-21 vs. KPC-CM:Vehicle	1.169	0.2698 to 2.068	Yes	*	0.0134
									Control:BMH-21 vs. KPC-CM:BMH-21	2.839	1.940 to 3.738	Yes	****	<0.0001
									KPC-CM:Vehicle vs. KPC-CM:BMH-21	1.67	0.7713 to 2.569	Yes	**	0.0015

## Sheet: Fig.S7
Fig. S7A												SOL								GA
	SOL	Raptor F/F					Raptor MKO					Tukey's multiple comparisons test	Predicted (LS) mean diff.	95.00% CI of diff.	Below threshold?	Summary	Adjusted P Value			Tukey's multiple comparisons test	Predicted (LS) mean diff.	95.00% CI of diff.	Below threshold?	Summary	Adjusted P Value
	PBS	8.65	8.8	9.8	8.15	7.9	8.45	10.4	8.1
	KPC	7.5	7.45	5.7	7.05	7.4	8.35	6.35	7.4			PBS:Raptor F/F vs. PBS:Raptor MKO	-0.3233	-2.256 to 1.609	No	ns	0.9583			PBS:Raptor F/F vs. PBS:Raptor MKO	-6.98	-26.34 to 12.38	No	ns	0.713
	GA	Raptor F/F					Raptor MKO					PBS:Raptor F/F vs. KPC:Raptor F/F	1.64	-0.03362 to 3.314	No	ns	0.0554			PBS:Raptor F/F vs. KPC:Raptor F/F	25.68	8.917 to 42.44	Yes	**	0.0032
	PBS	118.25	130.55	139.25	121.6	119.2	133.2	141	124.05			PBS:Raptor F/F vs. KPC:Raptor MKO	1.293	-0.6392 to 3.226	No	ns	0.2458			PBS:Raptor F/F vs. KPC:Raptor MKO	42.74	23.38 to 62.09	Yes	***	0.0001
	KPC	100.25	107.75	95.25	85.8	111.4	84.65	76.2	88.25			PBS:Raptor MKO vs. KPC:Raptor F/F	1.963	0.03080 to 3.896	Yes	*	0.0461			PBS:Raptor MKO vs. KPC:Raptor F/F	32.66	13.30 to 52.02	Yes	**	0.0015
												PBS:Raptor MKO vs. KPC:Raptor MKO	1.617	-0.5440 to 3.777	No	ns	0.1726			PBS:Raptor MKO vs. KPC:Raptor MKO	49.72	28.08 to 71.36	Yes	****	<0.0001
												KPC:Raptor F/F vs. KPC:Raptor MKO	-0.3467	-2.279 to 1.586	No	ns	0.9494			KPC:Raptor F/F vs. KPC:Raptor MKO	17.06	-2.300 to 36.41	No	ns	0.0911
Fig. S7B
												SOL				GA
		Rptor fl/fl					Rptor mKO					Unpaired t test				Unpaired t test
	SOL	13.3949	13.9723	34.1801	18.5912	14.5496	7.05009	29.3135	17.6252			P value	0.8978			P value	0.017
	GA	20.291	14.3277	24.2665	31.7802	11.4256	36.2335	42.5989	33.5217			P value summary	ns			P value summary	*
												Significantly different (P < 0.05)?	No			Significantly different (P < 0.05)?	Yes
												One- or two-tailed P value?	Two-tailed			One- or two-tailed P value?	Two-tailed
												t, df	t=0.1340, df=6			t, df	t=3.270, df=6
Fig. S7C
	Rptor fl/fl					Rptor mKO				Unpaired t test
	2.335	1.56	2.192	2.184	1.651	2.558	1.778	1.657		P value	0.9655
										P value summary	ns
										Significantly different (P < 0.05)?	No
										One- or two-tailed P value?	Two-tailed
										t, df	t=0.04506, df=6
